# Supplementary material for: Fatty Acid Synthase Inhibitor Platensimycin Intervenes the Development of Nonalcoholic Fatty Liver Disease in a Mouse Model
Source: Biomedicines. 2021 Dec 21;10(1):5. doi: 10.3390/biomedicines10010005 (PMC8773228; doi:10.3390/biomedicines10010005)
Supplement: Supplementary file 1 [file biomedicines-10-00005-s001.zip]

Archive with 1 entries (1 files):
- biomedicines-1459268-supplementary.pdf
